# Supplementary material for: Trophic structure and origin of resources of soil macrofauna in the salt marsh of the Wadden Sea: a stable isotope (15N, 13C) study
Source: BMC Ecol Evol. 2022 Jun 27;22:85. doi: 10.1186/s12862-022-02039-0 (PMC9235187; doi:10.1186/s12862-022-02039-0)
Supplement: Supplementary file 1 — Additional file 1. Summary table of resource isotope values used for each Bayesian mixing model. Separated into Marine - meaning algae - and terrestrial - meaning vascular C3 plant species. Terrestrial vascular plants were collected across the USM - upper salt marsh and LSM - lower salt marsh. For the Bayesian mixing model only overall mean values of marine resources and terrestrial resources were used. [file 12862_2022_2039_MOESM1_ESM.xlsx]

## Sheet: Supplementary Table 1
Supplementary table 1: Summary table of resource isotope values used for each Bayesian mixing model. Separated into Marine - meaning algae - and terrestrial - meaning vascular C3 plant species. Terrestrial vascular plants were collected across the USM - upper salt marsh and LSM - lower salt marsh. For the Bayesian mixing model only overall mean values of marine resources and terrestrial resources…
Season	Zone	Resource type	Species	¹⁵N	¹³C
April	USM	Terrestrial	Artemisia maritima	4.012	-27.076
	USM	Terrestrial	Elymus athericus	6.04	-27.147
	LSM	Terrestrial	Atriplex portulacoides	8.58563	-26.5922
	LSM	Terrestrial	Puccinellia maritima	7.94309	-26.4359
	LSM	Terrestrial	Spergularia salina	7.782	-27.0906
			Terrestrial mean =	6.87255	-26.8683
	N/A	Marine	Cystoclonium purpureum	11.2368	-18.3657
	N/A	Marine	Fucus vesiculosus	10.0449	-20.5361
	N/A	Marine	Rhizoclonium riparium	10.6985	-19.8424
	N/A	Marine	Ulva lactuca	9.85308	-18.4366
			Marine mean =	10.4583	-19.2952
July	USM	Terrestrial	Atriplex littoralis	8.83324	-27.5992
	USM	Terrestrial	Atriplex prostrata	6.22508	-27.6072
	USM	Terrestrial	Elymus athericus	5.3226	-24.4412
	LSM	Terrestrial	Artemisia maritima	5.8211	-26.7618
	LSM	Terrestrial	Atriplex portulacoides	8.27367	-27.1852
	LSM	Terrestrial	Spergularia salina	7.31105	-27.1668
	LSM	Terrestrial	Triglochin maritima	9.07538	-25.9072
			Terrestrial mean =	7.26602	-26.6669
	N/A	Marine	Cystoclonium purpureum	13.8051	-18.8498
	N/A	Marine	Fucus sp.	11.654	-17.5665
	N/A	Marine	Rhizoclonium riparium	13.2438	-18.7522
	N/A	Marine	Ulva lactuca	12.4466	-14.6575
			Marine mean=	12.7874	-17.4565
October	USM	Terrestrial	Atriplex littoralis	6.79518	-27.1231
	USM	Terrestrial	Atriplex prostrata	4.89277	-27.4134
	USM	Terrestrial	Elymus athericus	4.43014	-25.7154
	LSM	Terrestrial	Artemisia maritima	7.09955	-27.2578
	LSM	Terrestrial	Atriplex portulacoides	8.30703	-26.5534
	LSM	Terrestrial	Puccinellia maritima	8.41745	-28.6208
	LSM	Terrestrial	Spergularia salina	8.14307	-27.4691
			Terrestrial mean =	6.86931	-27.1647
	N/A	Marine	Chaetomorpha linum	11.9422	-18.0148
	N/A	Marine	Cystoclonium purpureum	10.1708	-19.4404
	N/A	Marine	Enteromorpha sp.	11.661	-16.4651
	N/A	Marine	Fucus sp.	11.498	-19.2588
	N/A	Marine	Rhizoclonium riparium	9.2078	-20.1254
	N/A	Marine	Ulva lactuca	9.28331	-16.9328
			Marine mean=	10.6272	-18.3729

## Sheet: Supplementary Table 2
Supplementary table 2: Summary of Macrofauna, terrestrial plants and marine algae species collected on the island of Spiekeroog saltmarsh in 2019.
	Order	Family	Sample
Fauna	Amphipoda	Talitridae	Talitrus saltator
	Aranea	Linyphiidae	Linyphiidae spp.
		Dictynidae	Argenna spp.
	Coleoptera	Hydraenidae	Ochthebius dilatatus
		Carabidae	Dicheirotrichus gustavii
			Dyschirius spp.
		Staphylinidae	Amischa spp.
			Staphylinidae larvae
	Hymenoptera	Chalcididae	Unidentified chalcid wasp
Flora	Alismatales	Juncaginaceae	Triglochin maritima
	Asterales	Compositae	Artemisia maritima
			Tripolium pannonicum
	Caryophyllales	Amaranthaceae	Salicornia europaea
			Salicornia spp.
			Sueda maritima
		Caryophyllaceae	Spergularia salina
		Chenopodiaceae	Atriplex littoralis
			Atriplex portulacoides
			Atriplex prostrata
	Cladophorales	Cladophoraceae	Chaetomorpha linum
			Rhizoclonium riparium
	Fucales	Fucaceae	Fucus spp.
			Fucus vesiculosus
	Gigartinales	Cystocloniaceae	Cystoclonium purpureum
	Poales	Poaceae	Elymus athericus
			Puccinellia maritima
			Spartina anglica
	Ulvales	Ulvaceae	Enteromorpha spp.
			Ulva lactuca
